# Supplementary material for: Rh → Sb Interactions Supported by Tris(8-quinolyl)antimony Ligands
Source: Organometallics. 2024 Aug 15;43(17):1785–8. doi: 10.1021/acs.organomet.4c00258 (PMC11389720; doi:10.1021/acs.organomet.4c00258)
Supplement: Supplementary file 2 — om4c00258_si_002.xyz [file om4c00258_si_002.xyz]

54

 Sb                 0.00000058    1.29392451    0.12617644
 Rh                -0.00000003   -1.05731294   -0.64327719
 Cl                 0.00000219   -3.60766271   -1.51192942
 Cl                 0.00000274   -0.20414289   -2.85716685
 Cl                 0.00000250    3.80026668    0.79267826
 N                 -2.08779871   -0.91577962   -0.71495354
 N                 -0.00000266   -1.62976503    1.39801491
 N                  2.08779866   -0.91578006   -0.71494847
 C                 -2.79925572   -2.03995812   -0.88371800
 H                 -2.23361158   -2.96245689   -0.85990409
 C                 -4.18288472   -2.04179724   -1.15517375
 H                 -4.68886982   -2.99015838   -1.28607778
 C                 -4.84287115   -0.84206042   -1.28841296
 H                 -5.89989843   -0.80472482   -1.53282950
 C                 -4.77168512    1.63601638   -1.25902826
 H                 -5.82517019    1.65435764   -1.52072309
 C                 -4.06886130    2.80541890   -1.07554076
 H                 -4.55488175    3.76732161   -1.19694515
 C                 -2.70124363    2.75869422   -0.70255877
 H                 -2.16892256    3.68221851   -0.51690783
 C                 -2.04398821    1.55130366   -0.55422820
 C                 -2.73294464    0.32210761   -0.79171577
 C                 -4.13173194    0.37408075   -1.11385380
 C                 -0.00000547   -2.94162245    1.68452426
 H                 -0.00000751   -3.60567874    0.82628280
 C                 -0.00000492   -3.44617097    3.00190953
 H                 -0.00000664   -4.51915324    3.14980765
 C                 -0.00000185   -2.56722616    4.06017610
 H                 -0.00000072   -2.91966223    5.08699322
 C                  0.00000163   -0.22620300    4.87265439
 H                  0.00000273   -0.59712388    5.89308739
 C                  0.00000212    1.12612658    4.61198604
 H                  0.00000327    1.84482403    5.42431848
 C                  0.00000102    1.58813599    3.27201035
 H                  0.00000153    2.65353774    3.07715967
 C                 -0.00000045    0.70347064    2.20480067
 C                 -0.00000102   -0.70350887    2.44884274
 C                 -0.00000027   -1.16985322    3.80887309
 C                  2.79925605   -2.03995878   -0.88370777
 H                  2.23361205   -2.96245753   -0.85989285
 C                  4.18288540   -2.04179841   -1.15516176
 H                  4.68887123   -2.99015982   -1.28606121
 C                  4.84287114   -0.84206173   -1.28840603
 H                  5.89989865   -0.80472655   -1.53282230
 C                  4.77168286    1.63601528   -1.25903390
 H                  5.82516786    1.65435639   -1.52072943
 C                  4.06885791    2.80541815   -1.07555173
 H                  4.55487734    3.76732076   -1.19696158
 C                  2.70124069    2.75869367   -0.70256763
 H                  2.16891940    3.68221848   -0.51691971
 C                  2.04398710    1.55130322   -0.55423144
 C                  2.73294362    0.32210695   -0.79171448
 C                  4.13173078    0.37407974   -1.11385280
